# Supplementary material for: Clinical development success rates and social value of pediatric Phase 1 trials in oncology
Source: PLoS One. 2020 Jun 24;15(6):e0234911. doi: 10.1371/journal.pone.0234911 (PMC7313751; doi:10.1371/journal.pone.0234911)
Supplement: S1 Text — (TXT) [file pone.0234911.s007.txt]

More supporting information and raw data are available in the Open Science Framework (httpsosf.io9q6cw)
